# Supplementary material for: Half-Dose versus Single-Dose Gadobutrol for Extracellular Volume Measurements in Cardiac Magnetic Resonance
Source: J Cardiovasc Dev Dis. 2023 Jul 26;10(8):316. doi: 10.3390/jcdd10080316 (PMC10455162; doi:10.3390/jcdd10080316)
Supplement: Supplementary file 1 [file jcdd-10-00316-s001.zip]

Archive with 1 entries (1 files):
- jcdd-2430217-supplementary.pdf
